# Supplementary material for: Return to 1616: Multispecies Fauna Reconstruction Requires Thinking Outside the Box
Source: Animals (Basel). 2023 Aug 30;13(17):2762. doi: 10.3390/ani13172762 (PMC10486414; doi:10.3390/ani13172762)
Supplement: Supplementary file 1 [file animals-13-02762-s001.zip]

Archive with 1 entries (1 files):
- animals-2521898-supplementary.pdf
